# Supplementary material for: Rats can distinguish (and generalize) among two white wine varieties
Source: Anim Cogn. 2025 Feb 21;28(1):16. doi: 10.1007/s10071-025-01937-2 (PMC11842533; doi:10.1007/s10071-025-01937-2)
Supplement: Supplementary file 1 — Supplementary file1 (XLSX 12 KB) [file 10071_2025_1937_MOESM1_ESM.xlsx]

## Sheet: RatsBinomialTable
	All Test Trials						Novel Wines Only, Lever Presses Only						Novel Wines Only, All Responses
Rat name	F	T	N	% Correct	binom_p	sig	F	T	N	% Correct	binom_p	sig	F	T	N	% Correct	binom_p	sig
Badger	23	157	180	0.872222	5.05253e-26	***	2	4	6	0.666667	0.34375		16	20	36	0.555556	0.30886
Darren	33	147	180	0.816667	1.12155e-18	***	7	11	18	0.611111	0.240341		14	22	36	0.611111	0.121492
Edison	21	159	180	0.883333	1.0011e-27	***	4	10	14	0.714286	0.0897827	~	12	24	36	0.666667	0.0326227	*
Hero	15	165	180	0.916667	2.03042e-33	***	2	10	12	0.833333	0.0192871	*	10	26	36	0.722222	0.00566549	**
Lionel	23	157	180	0.872222	5.05253e-26	***	9	17	26	0.653846	0.0843188	~	10	26	36	0.722222	0.00566549	***
Peanuts	31	149	180	0.827778	5.26242e-20	***	4	2	6	0.333333	0.890625		20	16	36	0.444444	0.797484
Schrodinger	19	161	180	0.894444	1.6067e-29	***	5	11	16	0.6875	0.105057		12	24	36	0.666667	0.0326227	*
Shaun	19	161	180	0.894444	1.6067e-29	***	6	15	21	0.714286	0.0391769	*	9	27	36	0.75	0.00196659	**
Thomas	20	160	180	0.888889	1.30353e-28	***	1	7	8	0.875	0.0351562	*	12	24	36	0.666667	0.0326227	*
All	204	1416	1620	0.874074	1.65269e-223	***	40	87	127	0.685039	1.85e-05	***	115	209	324	0.645062	9.86453e-08	***
